# Supplementary material for: Ureaplasma antigenic variation beyond MBA phase variation: DNA inversions generating chimeric structures and switching in expression of the MBA N-terminal paralogue UU172
Source: Mol Microbiol. 2011 Feb;79(3):663–76. doi: 10.1111/j.1365-2958.2010.07474.x (PMC3047005; doi:10.1111/j.1365-2958.2010.07474.x)
Supplement: Supplementary file 2 [file mmi0079-0663-SD2.xls]

## Sheet: Sheet1
Table S1 List of ORFs appearing in the phase variable UU172 element of all 14 Ureaplasma serovars.
Genbank #	ATCC #	Species		Serovar	locus tag	start	stop	length	gene ID	protein ID	Annotation	1	New Annotation	Gene symbol	Genbank comment
NZ_ABES01000007	ATCC 27813	U. parvum	172	1	UPA1_D0001 and UPA1_D0002	412	1	411		ZP_02691484.2 and ZP_02691485.1	hypothetical protein	1
ABES01000001	ATCC 27813	U. parvum	UU144/697/699	1	UPA1_G0401	509753	510451	-698		EDT49176.1	conserved hypothetical protein	1
ABES01000001	ATCC 27813	U. parvum	UU171/561/561	1	UPA1_G0401	510437	510996	-559		ZP_02691092.1	conserved hypothetical protein	1	Lipoprotein pseudogene	uu171	For expression of UU171 a chromosomal inversion is necessary that puts this gene at the 3' end of the 5' end of adjacent gene UPA1_G0401. Component of UU172-UU171-UU144 Phase Variable Element. UU171 is not expressed in this genme configuration. See Zimmerman, C-U, Rosengarten R, and Spergser, J. 2010. Ureaplasma Antigenic Variation beyond MBA Phase Variation: DNA Inversions Generating Chimeric St…
ABES01000001	ATCC 27813	U. parvum	UU172	1	UPA1_G0402	511374	512873	-1499		EDT49018.1	putative lipoprotein	1	MBA N-terminal paralog of phase variable lipoprotein	uu172	Component of UU172-UU171-UU144 Phase Variable Element. See Zimmerman, C-U, Rosengarten R, and Spergser, J. 2010. Ureaplasma Antigenic Variation beyond MBA Phase Variation: DNA Inversions Generating Chimeric Structures and Switching in Expression of the MBA N-Terminal Paralog UU172. Molecular Microbiology. XXX:XXX. .
		U. parvum		1	UPA1_I0001	868	1	867			frameshifted hypothetical protein	1
		U. parvum		1	UPA1_I0002	1129	1499	-370			putative lipoprotein hypothetical protein	1
NZ_ABES01000007	ATCC 27813	U. parvum	UU171/561/561	1		1349	789	560		ZP_02691484.2 and ZP_02691485.2	putative lipoprotein and hypothetic protein	1
ABES01000001	ATCC 27813	U. parvum		1		509578	509655	-77			no annotation for the tRNA-Ala	1
NZ_ABFL02000009	ATCC 27814	U.urealyticum	UU144/466/470	2	UUR2_0163	190372	190844	-472		EEH02080.1	conserved hypothetical protein	1
NZ_ABFL02000009	ATCC 27814	U.urealyticum	UU171/561/562	2	UUR2_0164 and UUR2_0165	191497	190936	561		ZP_03771282.1 and ZP_03771531.1	conserved hypothetical proteins	1
NZ_ABFL02000009	ATCC 27814	U.urealyticum	UU144/235/240	2	UUR2_0165	191722	191483	239		ZP_03771531.1	conserved hypothetical protein	1
NZ_ABFL02000009	ATCC 27814	U.urealyticum	172/1488	2	UUR2_0166	191994	193493	-1499		ZP_03771915.1	conserved hypothetical protein	1
NC_010503	ATCC 27815	U. parvum		3	UPA3_0151	188153	188230	-77	6155232		tRNA-Ala	1
NC_010503	ATCC 27815	U. parvum	UU144/732/732	3	UPA3_0152	188328	189059	-731	6155743	YP_001752227.1	hypothetical protein	1	Lipoprotein pseudogene	uu144	No evidence of expression in serovar 3 type strains. In other srovar 3 isolates for expression a chromosomal inversion is necessary that puts this gene at the 3' end of a gene that has 5' end of gene UPA3_0179 and a middle of UPA_178. Component of UU172-UU171-UU144 Phase Variable Element.. See Zimmerman, C-U, Rosengarten R, and Spergser, J. 2010. Ureaplasma Antigenic Variation beyond MBA Phase Va…
NC_010503	ATCC 27815	U. parvum	UU171/600/600	3	UPA3_0178	209441	210040	-599	6155318	YP_001752253.1	hypothetical protein	1	Lipoprotein pseudogene	uu171	For expression of UU171 a chromosomal inversion is necessary that puts this gene at the 3' end of the 5' end of adjacent gene UPA3_0178. Component of UU172-UU171-UU144 Phase Variable Element. UU171 is not expressed in this genme configuration. See Zimmerman, C-U, Rosengarten R, and Spergser, J. 2010. Ureaplasma Antigenic Variation beyond MBA Phase Variation: DNA Inversions Generating Chimeric Str…
NC_010503	ATCC 27815	U. parvum	UU172/1500/1500	3	UPA3_0179	210417	211916	-1499	6155547	YP_001752254.1	putative lipoprotein	1	MBA N-terminal paralog of phase variable lipoprotein	uu172	Component of UU172-UU171-UU144 Phase Variable Element. See Zimmerman, C-U, Rosengarten R, and Spergser, J. 2010. Ureaplasma Antigenic Variation beyond MBA Phase Variation: DNA Inversions Generating Chimeric Structures and Switching in Expression of the MBA N-Terminal Paralog UU172. Molecular Microbiology. XXX:XXX. .
NC_010503	ATCC 27815	U. parvum	UU171/400/515	3	UPA3_0391	429528	429051	477	6155227	YP_001752458.1	hypothetical protein	1
NC_002162	ATCC 700970	U. parvum	UU144/732/732	3	UU144	188298	189029	-731	875913	NP_077975.1	hypothetical protein	1	Lipoprotein pseudogene	uu144	No evidence of expression in serovar 3 type strains. In other isolates for expression a chromosomal inversion is necessary that puts this gene at the 3' end of a gene that has 5' end of gene UU172 and a middle of UU171. Component of UU172-UU171-UU144 Phase Variable Element.. See Zimmerman, C-U, Rosengarten R, and Spergser, J. 2010. Ureaplasma Antigenic Variation beyond MBA Phase Variation: DNA In…
NC_002162	ATCC 700970	U. parvum		3	UU171	209404	210003	-599	875896	NP_078003.1	hypothetical protein	1	Lipoprotein pseudogene	uu171	For expression of UU171 a chromosomal inversion is necessary that puts this gene at the 3' end of the 5' end of adjacent gene UPA3_0178. Component of UU172-UU171-UU144 Phase Variable Element. UU171 is not expressed in this genme configuration. See Zimmerman, C-U, Rosengarten R, and Spergser, J. 2010. Ureaplasma Antigenic Variation beyond MBA Phase Variation: DNA Inversions Generating Chimeric Str…
NC_002162	ATCC 700970	U. parvum		3	UU172	210378	211877	-1499	875900	NP_078004.1	MBA N-terminal paralog	1	MBA N-terminal paralog of phase variable lipoprotein	uu172	Component of UU172-UU171-UU144 Phase Variable Element. See Zimmerman, C-U, Rosengarten R, and Spergser, J. 2010. Ureaplasma Antigenic Variation beyond MBA Phase Variation: DNA Inversions Generating Chimeric Structures and Switching in Expression of the MBA N-Terminal Paralog UU172. Molecular Microbiology. XXX:XXX. .
NC_002162	ATCC 700970	U. parvum	UU171/400/515	3	UU376	429301	429779	-478			hypothetical protein	1
NC_002162	ATCC 700970	U. parvum		3	uut03	188124	188199	-75	875912		tRNA-Ala	1
NZ_AAYO02000001.1	ATCC 27816	U.urealyticum	172/1497	4	UUR4_0061	70066	68567	1499		ZP_03205858.1	putative lipoprotein	1
NZ_AAYO02000001.1	ATCC 27816	U.urealyticum	UU144/236/240	4	UUR4_0062	70338	70577	-239		ZP_03206057.1	conserved hypothetical protein	1
NZ_AAYO02000001.1	ATCC 27816	U.urealyticum	UU171/560/562	4	UUR4_0062	70579	71140	-561		ZP_03206057.1	conserved hypothetical proteins	1
NZ_AAYO02000001.1	ATCC 27816	U.urealyticum	UU144/466/470	4	UUR4_0064	71685	71216	469		ZP_03205927.1	conserved hypothetical protein	1
NZ_AAZR01000001	ATCC27817	U.urealyticum	UU144/665/689	5	UUR5_G0186	229328	230016	-688		ZP_02554791.1	putative lipoprotein	1
NZ_AAZR01000001	ATCC27817	U.urealyticum	UU171/506/545	5	UUR5_G0186	230027	230568	-541		ZP_02554791.1	putative lipoprotein	1
NZ_AAZR01000001	ATCC27817	U.urealyticum	172/1395/1515	5	UUR5_G0187	230945	232444	-1499		ZP_02964637.1	putative lipoprotein	1
AAZQ01000002.1	ATCC 27818	U. parvum	UU144/697/700	6	UPA6_A0158	140108	139409	699				1
AAZQ01000002.1	ATCC 27818	U. parvum		6	UPA6_A0158	140206	140283	-77			tRNA-Ala	1
AAZQ01000002.1	ATCC 27818	U. parvum	UU171/560/561	6	UPA6_A0160	139423	138863	560		EDU18921.1	conserved hypothetical protein	1
AAZQ01000002.1	ATCC 27818	U. parvum		6	UPA6_A0161	138490	136991	1499		EDU19008.1	putative lipoprotein	1
NZ_AAYP01000002.1	ATCC 27819	U.urealyticum	UU144/665/689	7	UUR7_0166	47739	48427	-688		ZP_02570029.2	putative lipoprotein	1
NZ_AAYP01000002.1	ATCC 27819	U.urealyticum	UU171/506/545	7	UUR7_0166	48438	48979	-541		ZP_02570029.2	putative lipoprotein	1
NZ_AAYP01000002.1	ATCC 27819	U.urealyticum	172/1019/1121	7	UUR7_0166	49493	49037	456		ZP_02570029.2	putative lipoprotein	1
NZ_AAYP01000002.1	ATCC 27819	U.urealyticum	172/1019/1121	7	UUR7_0167	49752	50857	-1105		ZP_02997003.1	conserved hypothetical protein	1
NZ_AAYP01000010	ATCC 27819	U.urealyticum	172/910/957	7		956	1	955				1
NZ_AAYN02000002.1	ATCC 27618	U.urealyticum	UU171/506/545	8	UUR8_0166	191604	192145	-541		ZP_03772587.1	conserved hypothetical protein	1
NZ_AAYN02000002.1	ATCC 27618	U.urealyticum	172/1394/1515	8	UUR8_0167	192528	194029	-1501		ZP_03772454.1	conserved hypothetical protein	1
NZ_AAYN02000002.1	ATCC 27618	U.urealyticum	UU144/665/689	8		190905	191593	-688				1
NZ_AAYQ02000004	ATCC 33175	U.urealyticum	UU171/506/545	9	UUR9_0498	70367	69826	541		EDX53889.1	conserved hypothetical protein	1
NZ_AAYQ02000004	ATCC 33175	U.urealyticum	172/1395/1515	9	UUR9_0558	69443	67944	1499		ZP_03079775.1	putative lipoprotein	1
NZ_AAYQ02000004	ATCC 33175	U.urealyticum	UU144/665/689	9	UUR9_0559	71066	70378	688		EDX53889.1	conserved hypothetical protein	1
NZ_AAZS01000002	ATCC 33695	U.urealyticum	UU144/666/689	10	UUR10_0162	192392	193080	-688	6984337	YP_002284567.1	multiple banded antigen	1
NZ_AAZS01000002	ATCC 33695	U.urealyticum	UU171/506/545	10	UUR10_0162	193091	193632	-541	6984337	YP_002284567.1	multiple banded antigen	1
NC_011374.1	ATCC 33699	U.urealyticum	172/433/458	10	UUR10_0162	194146	1935690		6984337	YP_002284567.1	multiple banded antigen	1
NC_011374.1	ATCC 33699	U.urealyticum	172/1018/1121	10	UUR10_0163	194399	195504	-1741544	6983963	YP_002284568.1	hypothetical protein	1
NZ_AAZS01000002	ATCC 33695	U.urealyticum	UU171/506/545	11	UUR11_0161	70255	69714	541		EDU66978.1	putative lipoprotein	1
NZ_AAZS01000002	ATCC 33695	U.urealyticum	UU144/665/689	11	UUR11_0161	70954	70266	688		EDU66978.1	putative lipoprotein	1
NZ_AAZS01000002	ATCC 33695	U.urealyticum	172/1395/1515	11	UUR11_0162	69331	67832	1499		ZP_02556791.1	putative lipoprotein	1
NZ_AAZT01000001	ATCC 33696	U.urealyticum	UU144/466/470	12	UUR12_A0160	71701	71232	469		ZP_02557340.1	conserved domain protein	1
NZ_AAZT01000001	ATCC 33696	U.urealyticum	UU144/236/240	12	UUR12_A0162	70354	70593	-239		ZP_02557338.1	conserved hypothetical protein	1
NZ_AAZT01000001	ATCC 33696	U.urealyticum	UU171/561/562	12	UUR12_A0162	70579	71140	-561		ZP_02557338.1	conserved hypothetical proteins	1
NZ_AAZT01000001	ATCC 33696	U.urealyticum	172/1498	12	UUR12_A0163	70082	68583	1499		ZP_03004175.1	putative lipoprotein	1
NZ_ABEV01000001.1	ATCC 33698	U.urealyticum	172/1019/1121	13	UUR13_0347	148674	147569	1105		ZP_02931879.1	conserved hypothetical protein	1	Part of the UU172-UU171-UU144 phase variable element. This is similar to the carboxyl terminus of UU172; however the amino terminus of gene in this serovar has iverted and is now linked to the UU171 ortholog.
NZ_ABEV01000001.1	ATCC 33698	U.urealyticum	172/438/458	13	UUR13_0348	148937	148393	544		ZP_02695322.2	putative lipoprotein	1
NZ_ABEV01000001.1	ATCC 33698	U.urealyticum	UU171/506/545	13	UUR13_0348	149992	149451	541		ZP_02695322.2	putative lipoprotein	1
NZ_AAZS01000002	ATCC 33695	U.urealyticum	UU144/665/689	13		150691	150003	688			putative lipoprotein	1
NZ_ABER01000004.1	ATCC 33697	U. parvum	172	14	UPA14_D0001	798	1593	-795		ZP_02690303.2	conserved hypothetical protein	1
NZ_ABER01000001.	ATCC 33697	U. parvum	172	14	UPA14_E0001	2157	2273	-116		ZP_02689146.2	conserved hypothetical protein	1
NZ_ABER01000002	ATCC 33697	U. parvum	UU144/697/699	14	UPA14_G0050	62976	63674	-698		ZP_02689934.1	hypothetical protein	1
NZ_ABER01000002	ATCC 33697	U. parvum	UU171/561/561	14	UPA14_G0050	63660	64220	-560		ZP_02689934.1	conserved hypothetical protein	1
NZ_ABER01000002	ATCC 33697	U. parvum	UU171/72/76	14	UPA14_G0050	284266	284191	75		ZP_02689934.1	conserved hypothetical protein	1
NZ_ABER01000002	ATCC 33697	U. parvum		14	UPA14_G0051	64591	66090	-1499		ZP_02958170.1	putative lipoprotein	1
NZ_ABER01000002	ATCC 33697	U. parvum		14	UPA14_G0271	62801	62878	-77			tRNA-Ala	1
